# Supplementary material for: Oral Health Status, Knowledge, and Behaviours of People with Diabetes in Sydney, Australia
Source: Int J Environ Res Public Health. 2021 Mar 26;18(7):3464. doi: 10.3390/ijerph18073464 (PMC8037358; doi:10.3390/ijerph18073464)
Supplement: Supplementary file 1 [file ijerph-18-03464-s001.zip]

Archive with 3 entries (2 files):
- ijerph-1127822-suppl. final/
- ijerph-1127822-suppl. final/ijerph-1121822-suppl. final.pdf
- ijerph-1127822-suppl. final/Supplementary File S1.pdf
